# Supplementary material for: Effect of Interaction between Chromium(VI) with 17β-Estradiol and Its Metabolites on Breast Cancer Cell Lines MCF-7/WT and MDA-MB-175-VII: Preliminary Study
Source: Molecules. 2023 Mar 18;28(6):2752. doi: 10.3390/molecules28062752 (PMC10052759; doi:10.3390/molecules28062752)
Supplement: Supplementary file 1 [file molecules-28-02752-s001.zip]

Archive with 1 entries (1 files):
- molecules-2282360-supplementary.pdf
